# Supplementary material for: Effects of glycogen synthase kinase-3β activity inhibition on cognitive, behavioral, and hippocampal ultrastructural deficits in adulthood associated with adolescent methamphetamine exposure
Source: Front Mol Neurosci. 2023 Mar 6;16:1129553. doi: 10.3389/fnmol.2023.1129553 (PMC10025487; doi:10.3389/fnmol.2023.1129553)
Supplement: Supplementary file 1 [file Table_1.XLSX]

## Sheet: Figures 2 - 8
Figure	Measure	Gaussian distribution	Equal SD	Analysis	Effect	η2	Comparisons	Test details	p value	Significance
Figure 2B	LiCl-acute: Total distance (cm/60min)	Yes	Yes	two-way ANOVA	Interaction	0.0170069		F (1, 60) = 1.038	0.3124	ns
					Methamphine	0.133938		F (1, 60) = 9.279	0.0034	**
					LiCl-acute	0.268216		F (1, 60) = 21.99	<0.0001	****
				Bonferroni's multiple comparisons test	Main: Methamphine		Saline × Vehicle vs. METH × Vehicle	t (60) = 2.874	0.0112	*
							Saline × LiCl-acute vs. METH × LiCl-acute	t (60) = 1.434	0.3138	ns
					Main: LiCl-acute		Saline × Vehicle vs. Saline × LiCl-acute	t (60) = 2.596	0.0237	*
							METH × Vehicle vs. METH × LiCl-acute	t (60) = 4.036	0.0003	***
Figure 2C	LiCl-acute: Time in center zone (sec)	Yes	Yes	two-way ANOVA	Interaction	0.0421405		F (1, 60) = 2.640	0.1095	ns
					Methamphine	0.000872267		F (1, 60) = 0.05235	0.8198	ns
					LiCl-acute	0.511469		F (1, 60) = 62.82	<0.0001	****
				Bonferroni's multiple comparisons test	Main: LiCl-acute		Saline × Vehicle vs. Saline × LiCl-acute	t (60) = 6.753	<0.0001	****
							METH × Vehicle vs. METH × LiCl-acute	t (60) = 4.456	<0.0001	****
Figure 2E	LiCl-chronic: Total distance (cm/60min)	Yes	Yes	two-way ANOVA	Interaction	0.0574165		F (1, 60) = 4.781	0.0327	*
					Methamphine	0.11776		F (1, 60) = 6.403	0.014	*
					LiCl-chronic	0.19712		F (1, 60) = 14.13	0.0004	***
				Bonferroni's multiple comparisons test	Interaction		Saline × Vehicle vs. Saline × LiCl-chronic	t (60) = 1.112	>0.9999	ns
							Saline × Vehicle vs. METH × Vehicle	t (60) = 3.335	0.0088	**
							Saline × Vehicle vs. METH × LiCl-chronic	t (60) = 0.8688	>0.9999	ns
							Saline × LiCl-chronic vs. METH × Vehicle	t (60) = 4.447	0.0002	***
							Saline × LiCl-chronic vs. METH × LiCl-chronic	t (60) = 0.2431	>0.9999	ns
							METH × Vehicle vs. METH × LiCl-chronic	t (60) = 4.204	0.0005	***
Figure 2F	LiCl-chronic: Time in center zone (sec)	Yes	Yes	two-way ANOVA	Interaction	0.0420362		F (1, 60) = 2.180	0.145	ns
					Methamphine	0.00542699		F (1, 60) = 0.5446	0.4634	ns
					LiCl-chronic	0.000856928		F (1, 60) = 0.08393	0.773	ns
Figure 2H	SB216763-CA1: Total distance (cm/60min)	Yes	Yes	two-way ANOVA	Interaction	0.036309		F (1, 59) = 2.223	0.1413	ns
					Methamphine	0.172202		F (1, 59) = 12.27	0.0009	***
					SB216763-CA1	0.0653423		F (1, 59) = 4.125	0.0468	*
				Bonferroni's multiple comparisons test	Main: Methamphine		Saline × Vehicle vs. METH × Vehicle	t (59) = 3.503	0.0018	**
							Saline × SB216763-CA1 vs. METH × SB216763-CA1	t (59) = 1.435	0.3133	ns
					Main: SB216763-CA1		Saline × Vehicle vs. Saline × SB216763-CA1	t (59) = 0.385	>0.9999	ns
							METH × Vehicle vs. METH × SB216763-CA1	t (59) = 2.47	0.0328	*
Figure 2I	SB216763-CA1: Time in center zone (sec)	Yes	Yes	two-way ANOVA	Interaction	0.00197988		F (1, 59) = 0.1170	0.7335	ns
					Methamphine	0.0248994		F (1, 59) = 1.507	0.2245	ns
					SB216763-CA1	0.0243294		F (1, 59) = 1.471	0.23	ns
Figure 3C	LiCl-acute: Time in novel arm (%)	Yes	Yes	two-way ANOVA	Interaction	0.0375107		F (1, 60) = 2.338	0.1315	ns
					Methamphine	0.165414		F (1, 60) = 11.89	0.001	**
					LiCl-acute	0.0355299		F (1, 60) = 2.210	0.1423	ns
				Bonferroni's multiple comparisons test	Main: Methamphine		Saline × Vehicle vs. METH × Vehicle	t (60) = 3.52	0.0017	**
							Saline × LiCl-acute vs. METH × LiCl-acute	t (60) = 1.357	0.3596	ns
Figure 3D	LiCl-acute: Entries in novel arm (%)	No	/	Kruskal-Wallis test		/		Kruskal-Wallis stat = 5.778	0.1229	ns
Figure 3F	LiCl-chronic: Time in novel arm (%)	Yes	Yes	two-way ANOVA	Interaction	0.0265749		F (1, 62) = 1.693	0.1981	ns
					Methamphine	0.170691		F (1, 62) = 12.76	0.0007	***
					LiCl-chronic	0.00308196		F (1, 62) = 0.1917	0.663	ns
				Bonferroni's multiple comparisons test	Main: Methamphine		Saline × Vehicle vs. METH × Vehicle	t (62) = 3.446	0.0021	**
							Saline × LiCl-acute vs. METH × LiCl-acute	t (62) = 1.606	0.2267	ns
Figure 3G	LiCl-chronic: Entries in novel arm (%)	Yes	Yes	two-way ANOVA	Interaction	0.0157652		F (1, 62) = 0.9931	0.3229	ns
					Methamphine	0.0587177		F (1, 62) = 3.868	0.0537	ns
					LiCl-chronic	0.00137352		F (1, 62) = 0.08528	0.7712	ns
Figure 3I	SB216763-CA1: Time in novel arm (%)	Yes	Yes	two-way ANOVA	Interaction	0.00136253		F (1, 60) = 0.08186	0.7758	ns
					Methamphine	0.307857		F (1, 60) = 26.69	<0.0001	****
					SB216763-CA1	0.00558752		F (1, 60) = 0.3371	0.5637	ns
				Bonferroni's multiple comparisons test	Main: Methamphine		Saline × Vehicle vs. METH × Vehicle	t (60) = 3.855	0.0006	***
							Saline × SB216763-CA1 vs. METH × SB216763-CA1	t (60) = 3.451	0.0021	**
Figure 3J	SB216763-CA1: Entries in novel arm (%)	Yes	Yes	two-way ANOVA	Interaction	0.000246527		F (1, 60) = 0.01480	0.9036	ns
					Methamphine	0.127177		F (1, 60) = 8.742	0.0044	**
					SB216763-CA1	0.0101724		F (1, 60) = 0.6166	0.4354	ns
				Bonferroni's multiple comparisons test	Main: Methamphine		Saline × Vehicle vs. METH × Vehicle	t (60) = 2.005	0.099	ns
							Saline × SB216763-CA1 vs. METH × SB216763-CA1	t (60) = 2.177	0.0669	ns
Figure 4B	LiCl-acute: Social recognition score (sec)	Yes	Yes	two-way ANOVA	Interaction	0.0216273		F (1, 60) = 1.326	0.254	ns
					Methamphine	0.274745		F (1, 60) = 22.73	<0.0001	****
					LiCl-acute	0.0124354		F (1, 60) = 0.7555	0.3882	ns
				Bonferroni's multiple comparisons test	Main: Methamphine		Saline × Vehicle vs. METH × Vehicle	t (60) = 4.186	0.0002	***
							Saline × LiCl-acute vs. METH × LiCl-acute	t (60) = 2.557	0.0262	*
Figure 4C	LiCl-acute: Time in contact with the novel (%)	Yes	Yes	two-way ANOVA	Interaction	0.00657747		F (1, 60) = 0.3973	0.5309	ns
					Methamphine	0.202314		F (1, 60) = 15.22	0.0002	***
					LiCl-acute	0.0297343		F (1, 60) = 1.839	0.1802	ns
				Bonferroni's multiple comparisons test	Main: Methamphine		Saline × Vehicle vs. METH × Vehicle	t (60) = 3.204	0.0043	**
							Saline × LiCl-acute vs. METH × LiCl-acute	t (60) = 2.313	0.0484	*
Figure 4E	LiCl-chronic: Social recognition score (sec)	Yes	Yes	two-way ANOVA	Interaction	0.0725449		F (1, 62) = 4.850	0.0314	*
					Methamphine	0.132503		F (1, 62) = 9.470	0.0031	**
					LiCl-chronic	0.154648		F (1, 62) = 11.34	0.0013	**
				Bonferroni's multiple comparisons test	Interaction		Saline × Vehicle vs. Saline × LiCl-chronic	t (62) = 0.8242	ns	>0.9999
							Saline × Vehicle vs. METH × Vehicle	t (62) = 3.733	**	0.0025
							Saline × Vehicle vs. METH × LiCl-chronic	t (62) = 0.2086	ns	>0.9999
							Saline × LiCl-chronic vs. METH × Vehicle	t (62) = 4.49	***	0.0002
							Saline × LiCl-chronic vs. METH × LiCl-chronic	t (62) = 0.6188	ns	>0.9999
							METH × Vehicle vs. METH × LiCl-chronic	t (62) = 3.939	**	0.0013
Figure 4F	LiCl-chronic: Time in contact with the novel (%)	Yes	Yes	two-way ANOVA	Interaction	0.10096		F (1, 62) = 6.962	0.0105	*
					Methamphine	0.0401824		F (1, 62) = 2.596	0.1122	ns
					LiCl-chronic	0.121344		F (1, 62) = 8.562	0.0048	**
				Bonferroni's multiple comparisons test	Interaction		Saline × Vehicle vs. Saline × LiCl-chronic	t (62) = 0.2033	ns	>0.9999
							Saline × Vehicle vs. METH × Vehicle	t (62) = 3.005	*	0.023
							Saline × Vehicle vs. METH × LiCl-chronic	t (62) = 0.9443	ns	>0.9999
							Saline × LiCl-chronic vs. METH × Vehicle	t (62) = 3.161	*	0.0146
							Saline × LiCl-chronic vs. METH × LiCl-chronic	t (62) = 0.7266	ns	>0.9999
							METH × Vehicle vs. METH × LiCl-chronic	t (62) = 3.935	**	0.0013
Figure 4H	SB216763-CA1: Social recognition score (sec)	Yes	Yes	two-way ANOVA	Interaction	0.0626939		F (1, 60) = 4.013	0.0497	*
					Methamphine	0.161883		F (1, 60) = 11.59	0.0012	**
					SB216763-CA1	0.136372		F (1, 60) = 9.474	0.0031	**
				Bonferroni's multiple comparisons test	Interaction		Saline × Vehicle vs. Saline × SB216763-CA1	t (60) = 0.7599	ns	>0.9999
							Saline × Vehicle vs. METH × Vehicle	t (60) = 3.824	**	0.0019
							Saline × Vehicle vs. METH × SB216763-CA1	t (60) = 0.2307	ns	>0.9999
							Saline × SB216763-CA1 vs. METH × Vehicle	t (60) = 4.584	***	0.0001
							Saline × SB216763-CA1 vs. METH × SB216763-CA1	t (60) = 0.9906	ns	>0.9999
							METH × Vehicle vs. METH × SB216763-CA1	t (60) = 3.593	**	0.004
Figure 4I	SB216763-CA1: Time in contact with the novel (%)	Yes	Yes	two-way ANOVA	Interaction	0.0979861		F (1, 60) = 6.518	0.0132	*
					Methamphine	0.122087		F (1, 60) = 8.344	0.0054	**
					SB216763-CA1	0.0285064		F (1, 60) = 1.761	0.1896	ns
				Bonferroni's multiple comparisons test	Interaction		Saline × Vehicle vs. Saline × SB216763-CA1	t (60) = 0.867	ns	>0.9999
							Saline × Vehicle vs. METH × Vehicle	t (60) = 3.848	**	0.0017
							Saline × Vehicle vs. METH × SB216763-CA1	t (60) = 1.104	ns	>0.9999
							Saline × SB216763-CA1 vs. METH × Vehicle	t (60) = 2.981	*	0.0249
							Saline × SB216763-CA1 vs. METH × SB216763-CA1	t (60) = 0.2373	ns	>0.9999
							METH × Vehicle vs. METH × SB216763-CA1	t (60) = 2.743	*	0.048
Figure 5B	LiCl-acute: Total exploration time in testing (sec)	Yes	Yes	two-way ANOVA	Interaction	0.00134993		F (1, 60) = 0.08111	0.7768	ns
					Methamphine	2.56593e-05		F (1, 60) = 0.001540	0.9688	ns
					LiCl-acute	0.014296		F (1, 60) = 0.8702	0.3546	ns
Figure 5C	LiCl-acute: Novel preference in testing (%)	Yes	Yes	two-way ANOVA	Interaction	0.0739421		F (1, 60) = 4.791	0.0325	*
					Methamphine	0.310381		F (1, 60) = 27.00	<0.0001	****
					LiCl-acute	0.0336849		F (1, 60) = 2.092	0.1533	ns
				Bonferroni's multiple comparisons test	Interaction		Saline × Vehicle vs. Saline × LiCl-acute	t (60) = 2.57	0.076	ns
							Saline × Vehicle vs. METH × Vehicle	t (60) = 5.222	<0.0001	****
							Saline × Vehicle vs. METH × LiCl-acute	t (60) = 4.697	<0.0001	****
							Saline × LiCl-acute vs. METH × Vehicle	t (60) = 2.652	0.0613	ns
							Saline × LiCl-acute vs. METH × LiCl-acute	t (60) = 2.127	0.2253	ns
							METH × Vehicle vs. METH × LiCl-acute	t (60) = 0.5251	>0.9999	ns
Figure 5E	LiCl-chronic: Total exploration time in testing (sec)	Yes	Yes	two-way ANOVA	Interaction	0.00220471		F (1, 62) = 0.1370	0.7125	ns
					Methamphine	0.00560161		F (1, 62) = 0.3493	0.5567	ns
					LiCl-chronic	0.00152897		F (1, 62) = 0.09494	0.759	ns
Figure 5F	LiCl-chronic: Novel preference in testing (%)	Yes	Yes	two-way ANOVA	Interaction	0.078498		F (1, 62) = 5.281	0.0249	*
					Methamphine	0.243766		F (1, 62) = 19.99	<0.0001	****
					LiCl-chronic	0.108463		F (1, 62) = 7.543	0.0079	**
				Bonferroni's multiple comparisons test	Interaction		Saline × Vehicle vs. Saline × LiCl-chronic	t (62) = 0.317	>0.9999	ns
							Saline × Vehicle vs. METH × Vehicle	t (62) = 4.786	<0.0001	****
							Saline × Vehicle vs. METH × LiCl-chronic	t (62) = 1.238	>0.9999	ns
							Saline × LiCl-chronic vs. METH × Vehicle	t (62) = 5.028	<0.0001	****
							Saline × LiCl-chronic vs. METH × LiCl-chronic	t (62) = 1.536	0.7776	ns
							METH × Vehicle vs. METH × LiCl-chronic	t (62) = 3.567	0.0042	**
Figure 5H	SB216763-CA1: Total exploration time in testing (sec)	Yes	Yes	two-way ANOVA	Interaction	0.00064874		F (1, 60) = 0.03895	0.8442	ns
					Methamphine	0.0114053		F (1, 60) = 0.6922	0.4087	ns
					SB216763-CA1	4.21775e-05		F (1, 60) = 0.002531	0.96	ns
Figure 5I	SB216763-CA1: Novel preference in testing (%)	Yes	Yes	two-way ANOVA	Interaction	0.0914594		F (1, 60) = 6.040	0.0169	*
					Methamphine	0.192001		F (1, 60) = 14.26	0.0004	***
					SB216763-CA1	0.0688058		F (1, 60) = 4.433	0.0394	*
				Bonferroni's multiple comparisons test	Interaction		Saline × Vehicle vs. Saline × SB216763-CA1	t (62) = 0.249	>0.9999	ns
							Saline × Vehicle vs. METH × Vehicle	t (62) = 4.408	0.0003	***
							Saline × Vehicle vs. METH × SB216763-CA1	t (62) = 1.181	>0.9999	ns
							Saline × SB216763-CA1 vs. METH × Vehicle	t (62) = 4.159	0.0006	***
							Saline × SB216763-CA1 vs. METH × SB216763-CA1	t (62) = 0.9322	>0.9999	ns
							METH × Vehicle vs. METH × SB216763-CA1	t (62) = 3.227	0.0122	*
Figure 6C	LiCl-acute: Time in novel arm (%)	Yes	Yes	two-way ANOVA	Interaction	0.0201362		F (1, 36) = 0.7398	0.3954	ns
					Methamphine	0.355241		F (1, 36) = 19.83	<0.0001	****
					LiCl-acute	0.000362498		F (1, 36) = 0.01305	0.9097	ns
				Bonferroni's multiple comparisons test	Main: Methamphine		Saline × Vehicle vs. METH × Vehicle	t (36) = 2.541	0.031	*
							Saline × LiCl-acute vs. METH × LiCl-acute	t (36) = 3.757	0.0012	**
Figure 6D	LiCl-acute: Entries in novel arm (%)	Yes	Yes	two-way ANOVA	Interaction	0.000807395		F (1, 36) = 0.02909	0.8655	ns
					Methamphine	0.3013		F (1, 36) = 15.52	0.0004	***
					LiCl-acute	0.0330373		F (1, 36) = 1.230	0.2748	ns
				Bonferroni's multiple comparisons test	Main: Methamphine		Saline × Vehicle vs. METH × Vehicle	t (36) = 2.907	0.0124	*
							Saline × LiCl-acute vs. METH × LiCl-acute	t (36) = 2.665	0.0229	*
Figure 6F	LiCl-chronic: Time in novel arm (%)	Yes	Yes	two-way ANOVA	Interaction	0.175299		F (1, 36) = 7.652	0.0089	**
					Methamphine	0.262274		F (1, 36) = 12.80	0.001	**
					LiCl-chronic	0.0601174		F (1, 36) = 2.303	0.1379	ns
				Bonferroni's multiple comparisons test	Interaction		Saline × Vehicle vs. Saline × LiCl-chronic	t (36) = 0.883	>0.9999	ns
							Saline × Vehicle vs. METH × Vehicle	t (36) = 4.486	0.0004	***
							Saline × Vehicle vs. METH × LiCl-chronic	t (36) = 1.457	0.9232	ns
							Saline × LiCl-chronic vs. METH × Vehicle	t (36) = 3.603	0.0057	**
							Saline × LiCl-chronic vs. METH × LiCl-chronic	t (36) = 0.5736	>0.9999	ns
							METH × Vehicle vs. METH × LiCl-chronic	t (36) = 3.029	0.0271	*
Figure 6G	LiCl-chronic: Entries in novel arm (%)	Yes	Yes	two-way ANOVA	Interaction	0.208641		F (1, 36) = 9.491	0.0039	**
					Methamphine	0.129979		F (1, 36) = 5.378	0.0262	*
					LiCl-chronic	0.0993634		F (1, 36) = 3.972	0.0539	ns
				Bonferroni's multiple comparisons test	Interaction		Saline × Vehicle vs. Saline × LiCl-chronic	t (36) = 0.7693	>0.9999	ns
							Saline × Vehicle vs. METH × Vehicle	t (36) = 3.818	0.0031	**
							Saline × Vehicle vs. METH × LiCl-chronic	t (36) = 0.2307	>0.9999	ns
							Saline × LiCl-chronic vs. METH × Vehicle	t (36) = 3.049	0.0257	*
							Saline × LiCl-chronic vs. METH × LiCl-chronic	t (36) = 0.5386	>0.9999	ns
							METH × Vehicle vs. METH × LiCl-chronic	t (36) = 3.588	0.0059	**
Figure 6I	SB216763-CA1: Time in novel arm (%)	Yes	Yes	two-way ANOVA	Interaction	0.141846		F (1, 30) = 4.959	0.0336	*
					Methamphine	0.230556		F (1, 30) = 8.989	0.0054	**
					SB216763-CA1	0.176473		F (1, 30) = 6.429	0.0167	*
				Bonferroni's multiple comparisons test	Interaction		Saline × Vehicle vs. Saline × SB216763-CA1	t (30) = 0.2121	ns	>0.9999
							Saline × Vehicle vs. METH × Vehicle	t (30) = 3.695	**	0.0053
							Saline × Vehicle vs. METH × SB216763-CA1	t (30) = 0.3272	ns	>0.9999
							Saline × SB216763-CA1 vs. METH × Vehicle	t (30) = 3.913	**	0.0029
							Saline × SB216763-CA1 vs. METH × SB216763-CA1	t (30) = 0.5454	ns	>0.9999
							METH × Vehicle vs. METH × SB216763-CA1	t (30) = 3.471	**	0.0096
Figure 6J	SB216763-CA1: Entries in novel arm (%)	Yes	Yes	two-way ANOVA	Interaction	0.199858		F (1, 30) = 7.493	0.0103	*
					Methamphine	0.140676		F (1, 30) = 4.911	0.0344	*
					SB216763-CA1	0.112718		F (1, 30) = 3.811	0.0603	ns
				Bonferroni's multiple comparisons test	Interaction		Saline × Vehicle vs. Saline × SB216763-CA1	t (30) = 0.5396	ns	>0.9999
							Saline × Vehicle vs. METH × Vehicle	t (30) = 3.503	**	0.0088
							Saline × Vehicle vs. METH × SB216763-CA1	t (30) = 0.1866	ns	>0.9999
							Saline × SB216763-CA1 vs. METH × Vehicle	t (30) = 2.947	*	0.0369
							Saline × SB216763-CA1 vs. METH × SB216763-CA1	t (30) = 0.3686	ns	>0.9999
							METH × Vehicle vs. METH × SB216763-CA1	t (30) = 3.418	*	0.011
Figure 7B	LiCl-acute: p-GSK3β (Ser9) / total-GSK3β	Yes	Yes	two-way ANOVA	Interaction	0.0632535		F (1, 16) = 1.080	0.3141	ns
					Methamphine	0.528405		F (1, 16) = 17.93	0.0006	***
					LiCl-acute	0.638313		F (1, 16) = 28.24	<0.0001	****
				Bonferroni's multiple comparisons test	Main: Methamphine		Saline × Vehicle vs. METH × Vehicle	t (16) = 3.729	0.0037	**
							Saline × LiCl-acute vs. METH × LiCl-acute	t (16) = 2.259	0.0764	ns
					Main: LiCl-acute		Saline × Vehicle vs. Saline × LiCl-acute	t (16) = 3.022	0.0162	*
							METH × Vehicle vs. METH × LiCl-acute	t (16) = 4.492	0.0007	***
Figure 7C	LiCl-acute: total -GSK3β / GAPDH	Yes	Yes	two-way ANOVA	Interaction	0.000389204		F (1, 16) = 0.006230	0.9381	ns
					Methamphine	0.0587047		F (1, 16) = 0.9979	0.3327	ns
					LiCl-acute	0.109876		F (1, 16) = 1.975	0.179	ns
Figure 7E	LiCl-acute: IOD of p-GSK3β (Ser9)	Yes	Yes	two-way ANOVA	Interaction	0.269924		F (1, 11) = 4.067	0.0688	ns
					Methamphine	0.689894		F (1, 11) = 24.47	0.0004	***
					LiCl-acute	0.694052		F (1, 11) = 24.95	0.0004	***
				Bonferroni's multiple comparisons test	Main: Methamphine		Saline × Vehicle vs. METH × Vehicle	t (11) = 5.125	0.0007	***
							Saline × LiCl-acute vs. METH × LiCl-acute	t (11) = 1.997	0.1424	ns
					Main: LiCl-acute		Saline × Vehicle vs. Saline × LiCl-acute	t (11) = 2.03	0.1346	ns
							METH × Vehicle vs. METH × LiCl-acute	t (11) = 5.161	0.0006	***
Figure 7G	LiCl-chronic: p-GSK3β (Ser9) / total-GSK3β	Yes	Yes	two-way ANOVA	Interaction	0.238025		F (1, 16) = 4.998	0.04	*
					Methamphine	0.416569		F (1, 16) = 11.42	0.0038	**
					LiCl-chronic	0.424528		F (1, 16) = 11.80	0.0034	**
				Bonferroni's multiple comparisons test	Interaction		Saline × Vehicle vs. Saline × LiCl-chronic	t (16) = 0.8485	>0.9999	ns
							Saline × Vehicle vs. METH × Vehicle	t (16) = 3.971	0.0066	**
							Saline × Vehicle vs. METH × LiCl-chronic	t (16) = 0.03935	>0.9999	ns
							Saline × LiCl-chronic vs. METH × Vehicle	t (16) = 4.819	0.0011	**
							Saline × LiCl-chronic vs. METH × LiCl-chronic	t (16) = 0.8091	>0.9999	ns
							METH × Vehicle vs. METH × LiCl-chronic	t (16) = 4.01	0.0061	**
Figure 7H	LiCl-chronic: total -GSK3β / GAPDH	Yes	Yes	two-way ANOVA	Interaction	0.0110439		F (1, 16) = 0.1787	0.6781	ns
					Methamphine	0.00417949		F (1, 16) = 0.06715	0.7988	ns
					LiCl-chronic	0.0247977		F (1, 16) = 0.4069	0.5326	ns
Figure 7J	LiCl-chronic: IOD of p-GSK3β (Ser9)	Yes	Yes	two-way ANOVA	Interaction	0.437838		F (1, 12) = 9.346	0.01	**
					Methamphine	0.660087		F (1, 12) = 23.30	0.0004	***
					LiCl-chronic	0.633316		F (1, 12) = 20.73	0.0007	***
				Bonferroni's multiple comparisons test	Interaction		Saline × Vehicle vs. Saline × LiCl-chronic	t (12) = 1.057	>0.9999	ns
							Saline × Vehicle vs. METH × Vehicle	t (12) = 5.575	0.0007	***
							Saline × Vehicle vs. METH × LiCl-chronic	t (12) = 0.1943	>0.9999	ns
							Saline × LiCl-chronic vs. METH × Vehicle	t (12) = 6.633	0.0001	***
							Saline × LiCl-chronic vs. METH × LiCl-chronic	t (12) = 1.252	>0.9999	ns
							METH × Vehicle vs. METH × LiCl-chronic	t (12) = 5.381	0.001	***
Figure 7L	SB216763-CA1: p-GSK3β (Ser9) / total-GSK3β	Yes	Yes	two-way ANOVA	Interaction	0.168281		F (1, 16) = 3.237	0.0909	ns
					Methamphine	0.56376		F (1, 16) = 20.68	0.0003	***
					SB216763-CA1	0.310507		F (1, 16) = 7.205	0.0163	*
				Bonferroni's multiple comparisons test	Main: Methamphine		Saline × Vehicle vs. METH × Vehicle	t (16) = 4.488	0.0007	***
							Saline × SB216763-CA1 vs. METH × SB216763-CA1	t (16) = 1.943	0.1396	ns
					Main: SB216763-CA1		Saline × Vehicle vs. Saline × SB216763-CA1	t (16) = 0.6258	>0.9999	ns
							METH × Vehicle vs. METH × SB216763-CA1	t (16) = 3.17	0.0119	*
Figure 7M	SB216763-CA1: total -GSK3β / GAPDH	Yes	Yes	two-way ANOVA	Interaction	0.00252306		F (1, 16) = 0.04047	0.8431	ns
					Methamphine	0.00571472		F (1, 16) = 0.09196	0.7656	ns
					SB216763-CA1	0.000571377		F (1, 16) = 0.009147	0.925	ns
Figure 7O	SB216763-CA1: IOD of p-GSK3β (Ser9)	Yes	Yes	two-way ANOVA	Interaction	0.291126		F (1, 12) = 4.928	0.0464	*
					Methamphine	0.619478		F (1, 12) = 19.54	0.0008	***
					SB216763-CA1	0.534242		F (1, 12) = 13.76	0.003	**
				Bonferroni's multiple comparisons test	Interaction		Saline × Vehicle vs. Saline × SB216763-CA1	t (12) = 1.054	>0.9999	ns
							Saline × Vehicle vs. METH × Vehicle	t (12) = 4.695	0.0031	**
							Saline × Vehicle vs. METH × SB216763-CA1	t (12) = 0.5019	>0.9999	ns
							Saline × SB216763-CA1 vs. METH × Vehicle	t (12) = 5.749	0.0006	***
							Saline × SB216763-CA1 vs. METH × SB216763-CA1	t (12) = 1.556	0.8746	ns
							METH × Vehicle vs. METH × SB216763-CA1	t (12) = 4.193	0.0075	**
Figure 8B	LiCl-acute: Density of excitatory synapse	Yes	Yes	two-way ANOVA	Interaction	0.0448308		F (1, 12) = 0.5632	0.4674	ns
					Methamphine	0.769282		F (1, 12) = 40.01	<0.0001	****
					LiCl-acute	0.000956939		F (1, 12) = 0.01149	0.9164	ns
				Bonferroni's multiple comparisons test	Main: Methamphine		Saline × Vehicle vs. METH × Vehicle	t (12) = 5.003	0.0006	***
							Saline × LiCl-acute vs. METH × LiCl-acute	t (12) = 3.942	0.0039	**
Figure 8C	LiCl-acute: Thickness of PSD	Yes	Yes	two-way ANOVA	Interaction	0.117614		F (1, 12) = 1.599	0.23	ns
					Methamphine	0.454972		F (1, 12) = 10.02	0.0081	**
					LiCl-acute	0.057652		F (1, 12) = 0.7341	0.4083	ns
				Bonferroni's multiple comparisons test	Main: Methamphine		Saline × Vehicle vs. METH × Vehicle	t (12) = 3.132	0.0173	*
							Saline × LiCl-acute vs. METH × LiCl-acute	t (12) = 1.344	0.4078	ns
Figure 8E	LiCl-chronic: Density of excitatory synapse	Yes	Yes	two-way ANOVA	Interaction	0.4298		F (1, 12) = 9.045	0.0109	*
					Methamphine	0.658662		F (1, 12) = 23.16	0.0004	***
					LiCl-chronic	0.685376		F (1, 12) = 26.14	0.0003	***
				Bonferroni's multiple comparisons test	Interaction		Saline × Vehicle vs. Saline × LiCl-chronic	t (12) = 1.489	0.9743	ns
							Saline × Vehicle vs. METH × Vehicle	t (12) = 5.529	0.0008	***
							Saline × Vehicle vs. METH × LiCl-chronic	t (12) = 0.2127	>0.9999	ns
							Saline × LiCl-chronic vs. METH × Vehicle	t (12) = 7.018	<0.0001	****
							Saline × LiCl-chronic vs. METH × LiCl-chronic	t (12) = 1.276	>0.9999	ns
							METH × Vehicle vs. METH × LiCl-chronic	t (12) = 5.742	0.0006	***
Figure 8F	LiCl-chronic: Thickness of PSD	Yes	Yes	two-way ANOVA	Interaction	0.0270127		F (1, 12) = 0.3332	0.5745	ns
					Methamphine	0.483486		F (1, 12) = 11.23	0.0058	**
					LiCl-chronic	0.461069		F (1, 12) = 10.27	0.0076	**
				Bonferroni's multiple comparisons test	Main: Methamphine		Saline × Vehicle vs. METH × Vehicle	t (12) = 2.778	0.0334	*
							Saline × LiCl-chronic vs. METH × LiCl-chronic	t (12) = 1.962	0.1468	ns
					Main: SB216763-CA1		Saline × Vehicle vs. Saline × LiCl-chronic	t (12) = 1.858	0.1759	ns
							METH × Vehicle vs. METH × LiCl-chronic	t (12) = 2.674	0.0405	*
Figure 8H	SB216763-CA1: Density of excitatory synapse	Yes	Yes	two-way ANOVA	Interaction	0.522348		F (1, 11) = 12.03	0.0053	**
					Methamphine	0.636969		F (1, 11) = 19.30	0.0011	**
					SB216763-CA1	0.646548		F (1, 11) = 20.12	0.0009	***
				Bonferroni's multiple comparisons test	Interaction		Saline × Vehicle vs. Saline × SB216763-CA1	t (11) = 0.7488	>0.9999	ns
							Saline × Vehicle vs. METH × Vehicle	t (11) = 5.786	0.0007	***
							Saline × Vehicle vs. METH × SB216763-CA1	t (11) = 0.06302	>0.9999	ns
							Saline × SB216763-CA1 vs. METH × Vehicle	t (11) = 6.535	0.0003	***
							Saline × SB216763-CA1 vs. METH × SB216763-CA1	t (11) = 0.6302	>0.9999	ns
							METH × Vehicle vs. METH × SB216763-CA1	t (11) = 5.42	0.0013	**
Figure 8I	SB216763-CA1: Thickness of PSD	Yes	Yes	two-way ANOVA	Interaction	0.31607		F (1, 11) = 5.084	0.0455	*
					Methamphine	0.388103		F (1, 11) = 6.977	0.0229	*
					SB216763-CA1	0.563142		F (1, 11) = 14.18	0.0031	**
				Bonferroni's multiple comparisons test	Interaction		Saline × Vehicle vs. Saline × SB216763-CA1	t (11) = 1.112	>0.9999	ns
							Saline × Vehicle vs. METH × Vehicle	t (11) = 3.603	0.0249	*
							Saline × Vehicle vs. METH × SB216763-CA1	t (11) = 0.766	>0.9999	ns
							Saline × SB216763-CA1 vs. METH × Vehicle	t (11) = 4.715	0.0038	**
							Saline × SB216763-CA1 vs. METH × SB216763-CA1	t (11) = 0.2635	>0.9999	ns
							METH × Vehicle vs. METH × SB216763-CA1	t (11) = 4.102	0.0105	*

## Sheet: Figures S1 - S6
Figure	Measure	Gaussian distribution	Equal SD	Analysis	Effect	η2	Comparisons	Test details	p value	Significance
Figure S1A	LiCl-acute: Center distance (cm/60min)	Yes	Yes	two-way ANOVA	Interaction	0.0397904		F (1, 60) = 2.486	0.1201	ns
					Methamphine	0.0978345		F (1, 60) = 6.507	0.0133	*
					LiCl-acute	0.252001		F (1, 60) = 20.21	<0.0001	****
				Bonferroni's multiple comparisons test	Main: Methamphine		Saline × Vehicle vs. METH × Vehicle	t (60) = 0.6888	0.9873	ns
							Saline × LiCl-acute vs. METH × LiCl-acute	t (60) = 2.919	0.0099	**
					Main: LiCl-acute		Saline × Vehicle vs. Saline × LiCl-acute	t (60) = 4.294	0.0001	***
							METH × Vehicle vs. METH × LiCl-acute	t (60) = 2.064	0.0867	ns
Figure S1B	LiCl-acute: Corner distance (cm/60min)	Yes	Yes	two-way ANOVA	Interaction	0.0194729		F (1, 60) = 1.192	0.2794	ns
					Methamphine	0.117417		F (1, 60) = 7.982	0.0064	**
					LiCl-acute	0.054312		F (1, 60) = 3.446	0.0683	ns
				Bonferroni's multiple comparisons test	Main: Methamphine		Saline × Vehicle vs. METH × Vehicle	t (60) = 2.77	0.0149	*
							Saline × LiCl-acute vs. METH × LiCl-acute	t (60) = 1.226	0.4501	ns
Figure S1C	LiCl-acute: Time in corner zone (sec)	Yes	Yes	two-way ANOVA	Interaction	0.00382379		F (1, 60) = 0.2303	0.6331	ns
					Methamphine	0.0129494		F (1, 60) = 0.7871	0.3785	ns
					LiCl-acute	0.216998		F (1, 60) = 16.63	0.0001	***
				Bonferroni's multiple comparisons test	Main: LiCl-acute		Saline × Vehicle vs. Saline × LiCl-acute	t (60) = 3.223	0.0041	**
							METH × Vehicle vs. METH × LiCl-acute	t (60) = 2.544	0.0271	*
Figure S1D	LiCl-chronic: Center distance (cm/60min)	Yes	Yes	two-way ANOVA	Interaction	0.00259203		F (1, 60) = 0.1944	0.6609	ns
					Methamphine	0.00965575		F (1, 60) = 0.6554	0.4214	ns
					LiCl-chronic	0.0689359		F (1, 60) = 5.643	0.0207	*
				Bonferroni's multiple comparisons test	Main: LiCl-chronic		Saline × Vehicle vs. Saline × LiCl-chronic	t (60) = 1.991	0.102	ns
							METH × Vehicle vs. METH × LiCl-chronic	t (60) = 1.368	0.3529	ns
Figure S1E	LiCl-chronic: Corner distance (cm/60min)	Yes	Yes	two-way ANOVA	Interaction	0.126811		F (1, 60) = 9.256	0.0035	**
					Methamphine	0.110711		F (1, 60) = 7.432	0.0084	**
					LiCl-chronic	0.186969		F (1, 60) = 14.74	0.0003	***
				Bonferroni's multiple comparisons test	Interaction		Saline × Vehicle vs. Saline × LiCl-chronic	t (60) = 0.5636	>0.9999	ns
							Saline × Vehicle vs. METH × Vehicle	t (60) = 4.079	0.0008	***
							Saline × Vehicle vs. METH × LiCl-chronic	t (60) = 0.7873	>0.9999	ns
							Saline × LiCl-chronic vs. METH × Vehicle	t (60) = 4.643	0.0001	***
							Saline × LiCl-chronic vs. METH × LiCl-chronic	t (60) = 0.2237	>0.9999	ns
							METH × Vehicle vs. METH × LiCl-chronic	t (60) = 4.866	<0.0001	****
Figure S1F	LiCl-chronic: Time in corner zone (sec)	Yes	Yes	two-way ANOVA	Interaction	0.0981603		F (1, 60) = 5.600	0.0212	*
					Methamphine	0.00481769		F (1, 60) = 0.1164	0.7341	ns
					LiCl-chronic	0.00621664		F (1, 60) = 0.2784	0.5997	ns
				Bonferroni's multiple comparisons test	Interaction		Saline × Vehicle vs. Saline × LiCl-chronic	t (60) = 1.3	>0.9999	ns
							Saline × Vehicle vs. METH × Vehicle	t (60) = 1.432	0.9438	ns
							Saline × Vehicle vs. METH × LiCl-chronic	t (60) = 0.6144	>0.9999	ns
							Saline × LiCl-chronic vs. METH × Vehicle	t (60) = 0.1318	>0.9999	ns
							Saline × LiCl-chronic vs. METH × LiCl-chronic	t (60) = 1.915	0.3618	ns
							METH × Vehicle vs. METH × LiCl-chronic	t (60) = 2.047	0.2706	ns
Figure S1G	SB216763-CA1: Center distance (cm/60min)	Yes	No	Kruskal-Wallis test		/		Kruskal-Wallis stat = 3.168	0.3665	ns
Figure S1H	SB216763-CA1: Corner distance (cm/60min)	Yes	No	Kruskal-Wallis test		/		Kruskal-Wallis stat = 13.15	0.0043	**
				Dunn's multiple comparisons test	Interaction		Saline × Vehicle vs. Saline × SB216763-CA1	Z = 0.05786	>0.9999	ns
							Saline × Vehicle vs. METH × Vehicle	Z = 2.864	0.0251	*
							Saline × Vehicle vs. METH × SB216763-CA1	Z = 0.3568	>0.9999	ns
							Saline × SB216763-CA1 vs. METH × Vehicle	Z = 2.807	0.03	*
							Saline × SB216763-CA1 vs. METH × SB216763-CA1	Z = 0.4147	>0.9999	ns
							METH × Vehicle vs. METH × SB216763-CA1	Z = 3.215	0.0078	**
Figure S1I	SB216763-CA1: Time in corner zone (sec)	Yes	Yes	two-way ANOVA	Interaction	0.041249		F (1, 59) = 2.538	0.1165	ns
					Methamphine	0.0109746		F (1, 59) = 0.6547	0.4217	ns
					SB216763-CA1	1.1835e-06		F (1, 59) = 6.983e-005	0.9934	ns
Figure S2A	LiCl-acute: Latency to first entry (sec)	Yes	Yes	two-way ANOVA	Interaction	0.0373506		F (1, 60) = 2.328	0.1323	ns
					Methamphine	0.0561548		F (1, 60) = 3.570	0.0637	ns
					LiCl-acute	0.000765256		F (1, 60) = 0.04595	0.831	ns
Figure S2B	LiCl-acute: Longest single visit to novel arm (sec)	No	/	Kruskal-Wallis test		/		Kruskal-Wallis stat = 3.333	0.343	ns
Figure S2C	LiCl-chronic: Latency to first entry (sec)	Yes	No	Kruskal-Wallis test		/		Kruskal-Wallis stat = 4.470	0.215	ns
Figure S2D	LiCl-chronic: Longest single visit to novel arm (sec)	Yes	Yes	two-way ANOVA	Interaction	0.0102741		F (1, 62) = 0.6436	0.4255	ns
					Methamphine	0.0642466		F (1, 62) = 4.257	0.0433	*
					LiCl-chronic	0.0134878		F (1, 62) = 0.8477	0.3608	ns
				Bonferroni's multiple comparisons test	Main: Methamphine		Saline × Vehicle vs. METH × Vehicle	t (62) = 2.026	0.0941	ns
							Saline × LiCl-chronic vs. METH × LiCl-chronic	t (62) = 0.8916	0.7521	ns
Figure S2E	SB216763-CA1: Latency to first entry (sec)	No	/	Kruskal-Wallis test		/		Kruskal-Wallis stat = 3.535	0.3163	ns
Figure S2F	SB216763-CA1: Longest single visit to novel arm (sec)	Yes	Yes	two-way ANOVA	Interaction	0.000271608		F (1, 60) = 0.01630	0.8988	ns
					Methamphine	0.0935577		F (1, 60) = 6.193	0.0156	*
					SB216763-CA1	0.0196034		F (1, 60) = 1.200	0.2778	ns
				Bonferroni's multiple comparisons test	Main: Methamphine		Saline × Vehicle vs. METH × Vehicle	t (60) = 1.85	0.1385	ns
							Saline × SB216763-CA1 vs. METH × SB216763-CA1	t (60) = 1.669	0.2005	ns
Figure S3B	LiCl-acute: Sociability score (sec)	Yes	Yes	two-way ANOVA	Interaction	0.0052601		F (1, 60) = 0.3173	0.5753	ns
					Methamphine	0.0182644		F (1, 60) = 1.116	0.295	ns
					LiCl-acute	0.0172088		F (1, 60) = 1.051	0.3095	ns
Figure S3C	LiCl-acute: Time in contact with the stranger (%)	Yes	Yes	two-way ANOVA	Interaction	0.00325095		F (1, 60) = 0.1957	0.6598	ns
					Methamphine	0.0220347		F (1, 60) = 1.352	0.2496	ns
					LiCl-acute	0.00922213		F (1, 60) = 0.5585	0.4578	ns
Figure S3D	LiCl-acute: Entries in stranger box (%)	No	/	Kruskal-Wallis test		/		Kruskal-Wallis stat = 6.224	0.1012	ns
Figure S3E	LiCl-acute: Entries in novel box (%)	No	/	Kruskal-Wallis test		/		Kruskal-Wallis stat = 3.003	0.3912	ns
Figure S3G	LiCl-chronic: Sociability score (sec)	Yes	Yes	two-way ANOVA	Interaction	0.00292005		F (1, 62) = 0.1816	0.6715	ns
					Methamphine	0.0388518		F (1, 62) = 2.506	0.1185	ns
					LiCl-chronic	0.00210411		F (1, 62) = 0.1307	0.7189	ns
Figure S3H	LiCl-chronic: Time in contact with the stranger (%)	Yes	Yes	two-way ANOVA	Interaction	0.000929896		F (1, 62) = 0.05771	0.8109	ns
					Methamphine	0.00191482		F (1, 62) = 0.1189	0.7313	ns
					LiCl-chronic	0.00312162		F (1, 62) = 0.1941	0.661	ns
Figure S3I	LiCl-chronic: Entries in stranger box (%)	Yes	Yes	two-way ANOVA	Interaction	0.00115851		F (1, 62) = 0.07191	0.7895	ns
					Methamphine	2.81783e-05		F (1, 62) = 0.001747	0.9668	ns
					LiCl-chronic	0.00238483		F (1, 62) = 0.1482	0.7016	ns
Figure S3J	LiCl-chronic: Entries in novel box (%)	Yes	Yes	two-way ANOVA	Interaction	0.0479861		F (1, 62) = 3.125	0.082	ns
					Methamphine	0.0148506		F (1, 62) = 0.9346	0.3374	ns
					LiCl-chronic	0.00116477		F (1, 62) = 0.07230	0.7889	ns
Figure S3L	SB216763-CA1: Sociability score (sec)	Yes	Yes	two-way ANOVA	Interaction	0.00323822		F (1, 60) = 0.1949	0.6604	ns
					Methamphine	0.0271081		F (1, 60) = 1.672	0.201	ns
					SB216763-CA1	0.000234181		F (1, 60) = 0.01405	0.906	ns
Figure S3M	SB216763-CA1: Time in contact with the stranger (%)	Yes	Yes	two-way ANOVA	Interaction	0.000463387		F (1, 60) = 0.02782	0.8681	ns
					Methamphine	0.00260304		F (1, 60) = 0.1566	0.6937	ns
					SB216763-CA1	0.0162845		F (1, 60) = 0.9932	0.323	ns
Figure S3N	SB216763-CA1: Entries in stranger box (%)	Yes	Yes	two-way ANOVA	Interaction	0.00493201		F (1, 60) = 0.1531	0.697	ns
					Methamphine	1.45008e-05		F (1, 60) = 0.03569	0.8508	ns
					SB216763-CA1	0.000334744		F (1, 60) = 0.007233	0.9325	ns
Figure S3O	SB216763-CA1: Entries in novel box (%)	Yes	Yes	two-way ANOVA	Interaction	0.0167876		F (1, 60) = 0.8878	0.3499	ns
					Methamphine	0.00396234		F (1, 60) = 0.3297	0.568	ns
					SB216763-CA1	0.0378893		F (1, 60) = 2.020	0.1604	ns
Figure S4B	LiCl-acute: Total exploration time in training (sec)	Yes	Yes	two-way ANOVA	Interaction	0.00203591		F (1, 60) = 0.1224	0.7277	ns
					Methamphine	0.000256799		F (1, 60) = 0.01541	0.9016	ns
					LiCl-acute	0.00965784		F (1, 60) = 0.5851	0.4473	ns
Figure S4C	LiCl-acute: Object preference in training (%)	Yes	Yes	two-way ANOVA	Interaction	0.010768		F (1, 60) = 0.6531	0.4222	ns
					Methamphine	0.00303484		F (1, 60) = 0.1826	0.6706	ns
					LiCl-acute	0.000500088		F (1, 60) = 0.03002	0.863	ns
Figure S4E	LiCl-chronic: Total exploration time in training (sec)	Yes	Yes	two-way ANOVA	Interaction	0.000351373		F (1, 62) = 0.02179	0.8831	ns
					Methamphine	0.0148908		F (1, 62) = 0.9372	0.3368	ns
					LiCl-chronic	0.00342409		F (1, 62) = 0.2130	0.646	ns
Figure S4F	LiCl-chronic: Object preference in training (%)	Yes	Yes	two-way ANOVA	Interaction	0.000302564		F (1, 62) = 0.01876	0.8915	ns
					Methamphine	0.00291381		F (1, 62) = 0.1812	0.6718	ns
					LiCl-chronic	0.0235707		F (1, 62) = 1.497	0.2258	ns
Figure S4H	SB216763-CA1: Total exploration time in training (sec)	Yes	Yes	two-way ANOVA	Interaction	0.00636757		F (1, 60) = 0.3845	0.5376	ns
					Methamphine	1.02091e-05		F (1, 60) = 0.0006126	0.9803	ns
					SB216763-CA1	0.00085628		F (1, 60) = 0.05142	0.8214	ns
Figure S4I	SB216763-CA1: Object preference in training (%)	Yes	Yes	two-way ANOVA	Interaction	0.000106588		F (1, 60) = 0.006396	0.9365	ns
					Methamphine	0.00345552		F (1, 60) = 0.2081	0.6499	ns
					SB216763-CA1	0.00821764		F (1, 60) = 0.4971	0.4835	ns
Figure S5A	LiCl-acute: Latency to first entry (sec)	Yes	Yes	two-way ANOVA	Interaction	0.0309999		F (1, 36) = 1.152	0.2903	ns
					Methamphine	0.00319095		F (1, 36) = 0.1152	0.7362	ns
					LiCl-acute	0.00191503		F (1, 36) = 0.06907	0.7942	ns
Figure S5B	LiCl-acute: Longest single visit to novel arm (sec)	Yes	Yes	two-way ANOVA	Interaction	0.0212329		F (1, 36) = 0.7810	0.3827	ns
					Methamphine	0.0358184		F (1, 36) = 1.337	0.2551	ns
					LiCl-acute	0.00628743		F (1, 36) = 0.2278	0.6361	ns
Figure S5C	LiCl-chronic: Latency to first entry (sec)	Yes	Yes	two-way ANOVA	Interaction	0.00181773		F (1, 36) = 0.06556	0.7994	ns
					Methamphine	0.0122062		F (1, 36) = 0.4449	0.509	ns
					LiCl-chronic	0.00293594		F (1, 36) = 0.1060	0.7466	ns
Figure S5D	LiCl-chronic: Longest single visit to novel arm (sec)	Yes	Yes	two-way ANOVA	Interaction	0.0392343		F (1, 36) = 1.470	0.2332	ns
					Methamphine	0.0927998		F (1, 36) = 3.683	0.0629	ns
					LiCl-chronic	0.000270673		F (1, 36) = 0.009747	0.9219	ns
Figure S5E	SB216763-CA1: Latency to first entry (sec)	No	/	Kruskal-Wallis test		/		Kruskal-Wallis stat = 0.9063	0.8239	ns
Figure S5F	SB216763-CA1: Longest single visit to novel arm (sec)	Yes	Yes	two-way ANOVA	Interaction	0.00258431		F (1, 30) = 0.07773	0.7823	ns
					Methamphine	0.0960627		F (1, 30) = 3.188	0.0843	ns
					SB216763-CA1	0.000999169		F (1, 30) = 0.03001	0.8636	ns
Figure S6A	LiCl-acute: Length of active zone	Yes	Yes	two-way ANOVA	Interaction	0.000229346		F (1, 12) = 0.002753	0.959	ns
					Methamphine	0.0262615		F (1, 12) = 0.3236	0.5799	ns
					LiCl-acute	0.000238624		F (1, 12) = 0.002864	0.9582	ns
Figure S6B	LiCl-acute: Width of synaptic cleft	Yes	Yes	two-way ANOVA	Interaction	0.0048758		F (1, 12) = 0.05880	0.8125	ns
					Methamphine	0.000354528		F (1, 12) = 0.004256	0.9491	ns
					LiCl-acute	0.00240376		F (1, 12) = 0.02891	0.8678	ns
Figure S6C	LiCl-chronic: Length of active zone	Yes	Yes	two-way ANOVA	Interaction	0.00150574		F (1, 12) = 0.01810	0.8952	ns
					Methamphine	0.0106961		F (1, 12) = 0.1297	0.725	ns
					LiCl-chronic	0.0420381		F (1, 12) = 0.5266	0.482	ns
Figure S6D	LiCl-chronic: Width of synaptic cleft	Yes	Yes	two-way ANOVA	Interaction	0.0230414		F (1, 12) = 0.2830	0.6044	ns
					Methamphine	0.0406855		F (1, 12) = 0.5089	0.4892	ns
					LiCl-chronic	0.000161938		F (1, 12) = 0.001944	0.9656	ns
Figure S6E	SB216763-CA: Length of active zone	Yes	Yes	two-way ANOVA	Interaction	0.00459177		F (1, 11) = 0.05074	0.8259	ns
					Methamphine	0.00378824		F (1, 11) = 0.04183	0.8417	ns
					SB216763-CA1	0.00294711		F (1, 11) = 0.03251	0.8602	ns
Figure S6F	SB216763-CA1: Width of synaptic cleft	Yes	Yes	two-way ANOVA	Interaction	0.037204		F (1, 11) = 0.4251	0.5278	ns
					Methamphine	0.0161928		F (1, 11) = 0.1811	0.6787	ns
					SB216763-CA1	0.0120092		F (1, 11) = 0.1337	0.7216	ns
